# Supplementary material for: Digital cultural intelligence and its role in enhancing expatriate work adjustment: A configurational approach in global work environments
Source: PLoS One. 2026 Feb 13;21(2):e0342645. doi: 10.1371/journal.pone.0342645 (PMC12904368; doi:10.1371/journal.pone.0342645)
Supplement: S2 File — (XLSX) [file pone.0342645.s002.xlsx]

## Sheet: Sheet1
Sector	Country	Gender	Role	METACOG	COG	MOT	BEH	POS	IE	LP	TRN	EWA
Tourism	Oman	Male	Manager	2.74	5.3	6.54	5.43	5.96	4.5	3.53	3.37	5.82
Tourism	Qatar	Female	Employee	6.42	7	5.04	4.11	7	6.73	5.31	5.9	4.64
Tourism	Saudi Arabia	Female	Employee	4.66	3.87	6.04	4.77	4.13	5.39	4.58	6	5.27
Tourism	Oman	Male	Employee	6.29	3.31	3.02	7	3.16	5.68	5.98	4	4.68
Tourism	Oman	Female	Employee	2.89	2.67	5.12	6.87	4.69	5.6	6.22	6.47	5.12
Tourism	Qatar	Female	Manager	4.08	6.6	5.87	5.32	7	6.21	7	4.5	4.1
Tourism	Saudi Arabia	Female	Manager	4.81	5.59	4.9	4.85	3.84	5.02	5.5	5.15	1.87
Tourism	Saudi Arabia	Female	Manager	4.86	4.73	6.08	4.94	6.77	3.24	5.19	5.11	4.64
Tourism	Oman	Male	Employee	4.26	5.14	4.18	5.54	6.81	5.28	5.03	4.64	6.51
Tourism	UAE	Male	Employee	5.55	3.45	6.49	3.57	4.14	4.02	4.38	5.77	5.91
Tourism	Oman	Male	Employee	3.52	7	7	4.49	5.48	4.17	5.21	5.75	5.96
Tourism	Oman	Male	Manager	4.63	4.96	4.36	2.8	6.75	5.5	4.45	2.7	6.28
Tourism	Oman	Male	Employee	4.94	4.93	4.27	5.28	4.35	6.29	5	6.37	4.91
Tourism	Oman	Female	Employee	5.42	5.67	6.54	5.58	4.56	4.83	6.38	2.81	5.04
Tourism	Qatar	Male	Employee	5.65	5.38	6.7	4.22	4.1	5.17	3.59	6.04	4.06
Tourism	Saudi Arabia	Male	Employee	3.45	5.07	4.17	6.69	3.58	6.84	6.17	6.15	4.42
Tourism	Qatar	Male	Employee	2.96	3.85	4.3	3.33	4.02	5.09	6.38	3.49	5.54
Tourism	Qatar	Male	Manager	6.33	5.37	4.46	3.04	3.33	7	4.66	4.31	6.24
Tourism	Qatar	Female	Manager	5.2	7	3.19	5.07	4.84	5.48	2.25	3.47	4.63
Tourism	Oman	Female	Employee	3.9	6.41	3.7	6.06	3.88	2.69	4.07	4.54	4.26
Tourism	UAE	Female	Manager	6.66	6.71	3.6	6.82	5.08	5.7	6.36	4.43	4.8
Tourism	Saudi Arabia	Female	Manager	4.94	4.19	3.88	4.25	2.93	5.26	4.77	5.74	5.52
Tourism	UAE	Male	Manager	6.22	3.61	4.76	6.09	5.2	6.35	3.6	6.37	3.07
Tourism	Qatar	Male	Manager	4.88	4.65	5.08	4.75	5.8	5.61	4.19	6.47	2.04
Tourism	Qatar	Female	Employee	7	4.87	6.66	4.59	2.41	4.63	5.81	4.13	4.14
Tourism	UAE	Male	Employee	6.91	6.11	3.6	5.86	5.25	3.33	5.46	4.55	3.34
Tourism	UAE	Female	Employee	4.5	2.77	5.98	5.58	6.27	4.55	4.51	2.78	4.19
Tourism	UAE	Female	Manager	5.97	6.64	4.54	2.91	3.35	3.78	4.36	3.83	4.62
Tourism	Qatar	Female	Employee	5.57	4.61	4.74	6.57	6.81	4.1	4.33	5.96	4.26
Tourism	Qatar	Female	Employee	6.44	4.29	5.61	6.46	5.3	5.51	3.69	6.74	6.54
Tourism	Saudi Arabia	Male	Manager	3.64	3.59	3.45	4.05	3.95	6.8	6.74	3.32	5.19
Tourism	Saudi Arabia	Female	Employee	5.62	2.81	5.26	5.27	4.73	5.27	4.41	4.09	5.16
Tourism	Qatar	Male	Manager	6.07	5.79	5	5.39	5.47	3.36	6.26	4.77	5.55
Tourism	UAE	Male	Employee	2.69	4.89	5.39	5.11	4.89	5.33	6.63	5.14	3.43
Tourism	UAE	Female	Employee	3.38	3.25	5.15	4.14	5.45	6.24	6	3.83	6.05
Tourism	Saudi Arabia	Male	Manager	2.35	3.25	7	3.99	3.7	4.07	4.28	5.31	4.71
Tourism	Qatar	Male	Manager	4.48	4.4	4.03	4.77	5	4.64	5.28	4.23	5.6
Tourism	Saudi Arabia	Female	Employee	5.66	6.8	4.16	6.21	3.1	4.82	4.77	4.78	3.51
Tourism	Saudi Arabia	Male	Employee	6.6	4.49	4.05	5.45	4.67	3.86	3.72	5.46	2.94
Tourism	Oman	Female	Employee	4.89	3	4.13	4.36	3.72	5.58	5.19	4.81	5.78
Tourism	Oman	Female	Employee	6.75	4.51	4.04	5.73	3.92	4.65	3.39	4.28	5.25
Tourism	Oman	Female	Manager	3.14	4.47	6.23	1.38	6.28	5.3	6.23	4.67	3.72
Tourism	UAE	Male	Manager	2.76	1.56	6.5	6.18	6.11	3.74	4.24	4.69	3.76
Tourism	Qatar	Male	Employee	4.73	4.73	4.12	2.71	5.53	4.28	5.04	4.36	6.15
Tourism	Qatar	Female	Manager	5.26	4.52	3.8	4.37	3.49	5.67	5.14	4.49	3.37
Healthcare	Qatar	Female	Employee	4.76	5.64	5.37	3.46	4.42	4.35	4.49	6.72	6.77
Healthcare	Qatar	Male	Employee	2.32	7	4.14	3.25	6.26	6.87	5.5	5.47	3.72
Healthcare	Oman	Female	Employee	4.69	6.15	5.56	6.19	4.97	4.32	4.23	4.45	5.57
Healthcare	UAE	Female	Manager	3.23	4.48	5.04	4.24	7	5.07	5.85	5.64	4.41
Healthcare	UAE	Male	Employee	5.6	3.47	2.98	5.22	5.27	5.92	3.18	4.4	5.52
Healthcare	Oman	Male	Employee	5.24	7	6.66	4.74	5.03	3.1	4.95	6.21	4.15
Healthcare	UAE	Female	Employee	3.67	4.87	6.96	5.37	4.43	2.69	7	5.24	4.6
Healthcare	Oman	Male	Employee	4.18	4.82	4.06	4.89	4.96	2.97	3.6	4.67	4.85
Healthcare	Qatar	Male	Manager	3.53	4.77	4.33	3.26	4.62	6.32	3.99	5.34	3.6
Healthcare	Oman	Female	Employee	4.72	5.04	5.14	6	5.65	4.14	5.42	2.91	5.69
Healthcare	Qatar	Male	Employee	5.95	4.63	5.2	4.21	5.95	7	5.02	3.45	4.18
Healthcare	Qatar	Female	Manager	3.62	4.11	5.59	2.93	3.86	4.12	5.22	3.37	4.53
Healthcare	Saudi Arabia	Male	Manager	5.4	4.14	7	4.29	3.2	5.02	5.39	4.97	3.61
Healthcare	Oman	Male	Manager	4.16	4.76	4.59	6.6	2.6	6.65	5.56	6.88	1.73
Healthcare	Saudi Arabia	Male	Manager	3.85	4.15	3.84	5.82	5.41	7	6.13	7	4.57
Healthcare	Oman	Female	Manager	4.67	3.94	3.14	4.38	3.48	7	5.29	5.57	7
Healthcare	Oman	Male	Employee	3.56	4.93	3.92	4.38	2.22	6.25	4.51	5.4	5.74
Healthcare	Saudi Arabia	Female	Manager	4.14	4.49	4.76	4.41	5.27	6.03	5.61	2.64	4.78
Healthcare	Saudi Arabia	Female	Manager	3.36	6.6	6.95	7	7	5.51	7	4.15	4.48
Healthcare	Oman	Female	Employee	7	1.62	4.18	5.26	4.79	5.73	4.64	3.85	4.83
Healthcare	UAE	Male	Manager	4.84	6.11	5.07	5.32	5.81	4.14	3.63	4.05	5.46
Healthcare	Qatar	Male	Employee	3.96	6.3	4.78	6.04	4.9	3.82	6.13	4.6	3.38
Healthcare	Saudi Arabia	Female	Manager	5.06	2.31	6.23	5.09	4.68	4.8	4.66	4.23	6.14
Healthcare	Qatar	Male	Manager	4.67	4.39	7	4.49	5.9	4.6	2.19	2.42	5.66
Healthcare	UAE	Female	Employee	4.53	4.35	4.16	4.56	4.45	4.26	5.82	5.7	5.66
Healthcare	UAE	Male	Employee	5.54	3.11	4.21	4.71	5.12	5.64	4.16	3.51	5.33
Healthcare	UAE	Female	Employee	5.71	3.87	6.05	4.76	5.19	5.95	4.69	5.09	4.82
Healthcare	Saudi Arabia	Male	Employee	4.16	3.47	5.62	5.67	4	4.91	5.2	7	5.61
Healthcare	UAE	Female	Employee	4.11	6.9	7	4.86	5.99	6.57	5.03	3.7	5.51
Healthcare	Saudi Arabia	Male	Manager	4.47	5.92	5.5	5.68	4.59	3.43	5.65	1.76	4.38
Healthcare	UAE	Female	Manager	2.04	6.33	4.37	4.7	3.89	4.57	4.28	4.46	4.11
Healthcare	Qatar	Female	Employee	2.98	5.67	5.51	4.89	5.44	3.94	5.42	6.12	4.92
Healthcare	Qatar	Female	Employee	6.44	3.45	6.13	2.4	3.72	2.56	4.49	7	6.66
Healthcare	Oman	Male	Employee	6.77	4.17	5.78	5.9	4.83	4.7	5.69	3.32	3.31
Healthcare	Qatar	Male	Employee	4.5	5.39	5.41	5.22	4.79	4.65	5.54	5.4	3.04
Healthcare	Oman	Female	Manager	5.49	3.33	6.08	6	6.1	6.62	3.68	4.24	5
Healthcare	Qatar	Male	Employee	5.17	5.66	6.2	1.32	5.37	5.56	6.1	4.67	4.86
Healthcare	Saudi Arabia	Male	Manager	7	4.51	6.46	7	4.77	3.57	4.16	7	5.01
Healthcare	Qatar	Male	Employee	6.14	4.35	5.58	4.63	5.78	7	5.77	3	5.09
Healthcare	Oman	Male	Employee	4.65	5.65	4.6	6.13	6.47	6.27	5.24	5.1	4.53
Healthcare	Oman	Female	Employee	3.65	5.33	4.98	3.55	5.47	5.5	7	5.36	6.59
Healthcare	UAE	Female	Employee	2.87	4.37	6.25	5.54	4.81	4.53	4.53	6.1	2.88
Healthcare	Saudi Arabia	Male	Employee	5.04	6.19	3.82	3.54	3.23	3.65	4.38	4.92	3.81
Healthcare	Qatar	Male	Manager	3.89	3.5	5.24	4.05	3.52	4.35	4.78	5.17	4.68
Healthcare	UAE	Male	Employee	3.09	5.54	4.33	7	4.43	6.11	4.44	4.33	2.83
Healthcare	Qatar	Female	Employee	4.02	5.51	4.83	4.57	4.07	7	5.76	5.12	4.59
Healthcare	Qatar	Female	Employee	3.5	4.43	6.33	5.06	4.58	6.65	2.86	4.39	6.79
Healthcare	UAE	Male	Manager	6.82	5.19	5.03	5.84	4.87	4.21	3.54	5.55	4.83
Healthcare	UAE	Male	Employee	5.86	3.3	4.86	5.39	5.44	3.46	3.52	4.36	5.08
Healthcare	UAE	Male	Manager	4.79	5.91	3.17	4.98	4.72	4.97	5.94	5.25	3.29
Healthcare	UAE	Male	Manager	6.58	4.58	5.7	5.24	5.38	2.68	6.85	4.76	4.06
Healthcare	UAE	Male	Employee	4.89	4.17	5.57	7	4.88	5.19	4.67	6.15	4.35
Healthcare	Qatar	Female	Manager	3.77	6.06	7	4.73	2.43	4.62	4.6	4.74	4.42
University	UAE	Female	Manager	6.63	3.95	4.43	5.04	3.67	4.24	4.88	2.67	6.34
University	Saudi Arabia	Male	Employee	5.45	3.11	5.06	6.06	4.63	2.89	6.19	6.31	5.47
University	Oman	Male	Employee	3.56	2.93	5.1	6.13	3.35	5.42	3.69	3.71	3.47
University	UAE	Female	Employee	4.57	5.53	6.69	6.22	5.52	4.16	5.09	4.02	5.1
University	UAE	Female	Employee	3.75	3.26	4.69	5.57	6.64	3.4	5.97	4.09	5.4
University	Qatar	Male	Employee	3.14	6.91	5.13	3.43	6.26	1.35	5.4	6.45	6.17
University	UAE	Female	Manager	5.91	2.3	5.53	6.76	4.54	4.77	5.03	2.24	6.7
University	UAE	Female	Manager	7	6.84	5.02	3.42	6.59	6.93	6	7	3.58
University	UAE	Male	Employee	3.12	5.05	4.26	5.16	4.98	6.79	1.56	6.07	3.83
University	Qatar	Male	Employee	5.48	4.68	5.03	3.89	4.4	4.25	5.61	5.07	3.29
University	UAE	Male	Employee	4.02	4.15	6.09	4.72	4.06	4.08	4.02	4.73	4.52
University	Oman	Female	Employee	4.22	5.28	3.57	5.19	4.44	5.36	2.6	5.14	5.36
University	Qatar	Male	Manager	4.09	4.75	4.96	5.19	4.33	3.6	5.41	5.43	5.98
University	Oman	Female	Employee	3.76	6.12	3.96	5.31	5	5.16	6.45	5.57	4.71
University	Qatar	Female	Manager	4.86	4.94	6.23	6.74	4.99	5.72	4.64	5.47	4.42
University	UAE	Male	Employee	3.8	4.98	2.97	5.34	4.8	6.27	5.94	4.91	4.98
University	Oman	Male	Employee	5.12	4.36	4.13	4.51	5.32	4.68	6.73	4.56	3.8
University	Qatar	Male	Employee	4.74	4.73	5.25	5.96	6.23	4.56	6.38	4.62	7
University	Saudi Arabia	Male	Manager	4.51	5.17	6.68	6.23	5.94	3.75	6.77	4.57	2.87
University	UAE	Male	Manager	3.71	2.75	4.72	3.33	3.02	3.81	5.69	6.16	5.02
University	Qatar	Female	Manager	4.11	3.18	4.13	5.52	1.74	4.53	4.89	5.51	7
University	Saudi Arabia	Female	Employee	5.71	5.69	7	5.64	5.92	5.24	2.88	1.27	4.81
University	Qatar	Female	Employee	5.4	5.01	3.06	4.44	3.16	5.9	4.5	5.59	4.57
University	Saudi Arabia	Female	Manager	3.63	4.58	2.16	6.45	4.53	3.84	3.79	5.03	4.37
University	UAE	Male	Manager	4.92	4.82	5.33	4.62	3.4	6.59	7	4.78	4.58
University	Oman	Female	Employee	5.7	5.22	4.2	4.95	2.64	4.47	4.59	4.33	6.45
University	Saudi Arabia	Male	Manager	2.8	4.15	3.57	4.59	5.45	4.77	4.95	6.15	2.15
University	Qatar	Male	Employee	5.45	3.87	5.65	4.82	5.71	3.9	5.46	5.94	6.64
University	UAE	Male	Employee	4	5.04	5.09	3.48	4.11	1.89	4.85	3.87	3.09
University	Saudi Arabia	Male	Manager	5.48	3.63	4.12	3.07	1.69	5.86	6.83	5.29	4.48
University	Qatar	Male	Manager	3.88	5.29	3.26	6.71	4.14	5.68	4.05	3.63	4.28
University	Qatar	Male	Employee	2.63	2.76	5.85	3.78	5.27	4.46	5.03	3.14	5.51
University	Qatar	Female	Manager	2.85	6.03	5.58	3.61	3.03	4.88	3.91	4.05	2.88
University	Saudi Arabia	Male	Manager	4.86	5.37	4.68	2.22	5.02	5.42	3.22	5.83	5.35
University	Saudi Arabia	Female	Employee	5.11	5.11	7	4.03	4.78	2.92	4.07	5.94	7
University	Saudi Arabia	Female	Employee	3.71	5.98	3.52	3.21	5.5	4.17	4.76	5.42	3.16
University	Oman	Male	Employee	5.57	6.8	2.97	6.77	4.94	5.75	4.28	5.67	5.03
University	Saudi Arabia	Female	Employee	2.81	6.02	3.97	6.01	3.63	3.29	3.97	5.42	4.01
University	Saudi Arabia	Male	Manager	4.72	2.59	4.75	3.97	6.24	5.15	3.11	4.03	5.31
University	Saudi Arabia	Male	Manager	3.35	3.26	5.09	7	4.61	3.17	4.7	5.32	4.82
University	Oman	Male	Employee	4.02	4.05	4.51	5.98	4.77	5.36	2.99	5.76	4.03
University	Saudi Arabia	Female	Employee	4.86	4.83	5.22	4.41	3.68	4.76	5.71	5.71	5.39
University	Qatar	Female	Employee	3.77	5.42	3.3	1.8	4.27	2.86	4.9	6.23	6.97
University	Saudi Arabia	Male	Employee	4.34	3.93	6.53	7	3.74	6.2	3.05	5.65	4.57
University	Qatar	Female	Manager	6.01	5.02	4.7	3.13	4.59	3.92	4.43	5.22	5.66
University	Qatar	Male	Employee	4.11	3.89	6.14	2.83	6.85	3.83	3.9	6.08	3.25
University	Qatar	Male	Manager	5.8	4.07	5.21	6.03	3.15	5.04	5.18	4.77	3.65
University	Oman	Male	Employee	3.44	3.11	5.35	7	2.86	6.18	6.41	3.74	5.37
University	Oman	Female	Manager	5.44	3.69	5.48	6.46	6.57	3.58	2.55	4.6	6.58
University	Oman	Female	Manager	6.53	3.18	5.34	5.48	4.55	4.87	4.94	3.91	5.23
University	Saudi Arabia	Male	Manager	1.83	3.63	5.57	5.51	4	5.31	4.61	3.99	4.42
University	Qatar	Female	Employee	3.84	6.06	6.39	5.82	6.05	5.63	5.61	4.63	4.8
University	Oman	Female	Employee	5.49	3.66	5.04	5.71	4.07	5.01	5.06	3.85	3.3
University	Oman	Male	Employee	4.56	7	5.65	5.14	6.99	4.36	3.9	4.43	5.53
University	Saudi Arabia	Male	Employee	5.25	5.39	4.69	4.93	5.61	3.81	4.42	2.53	5.86
University	Oman	Male	Manager	4.08	5.02	6.53	4.72	4.21	4.9	3.84	5.06	4.26
University	Saudi Arabia	Male	Manager	4.9	3.77	3.99	3.9	7	3.51	6.09	4.8	4.24
University	UAE	Female	Employee	4.61	5.64	6.96	4.46	4.07	1.29	4.83	3.82	5.12
University	Oman	Male	Manager	6.2	4.11	4.75	2.77	5.69	5.32	7	5.59	4.28
University	UAE	Male	Employee	5.11	4.95	3.08	4.68	5.16	5.88	4.73	5.93	4.72
University	Saudi Arabia	Female	Manager	5.21	7	4.95	3.61	6.36	1.96	3.95	2.87	7
University	Qatar	Male	Employee	4.31	4.68	3.98	3.48	6.67	3.59	2.98	3.88	4.5
University	Oman	Male	Manager	4.21	6.18	5.81	5.02	4.84	5.54	2.64	3.88	4.37
University	Saudi Arabia	Male	Employee	4.28	3.96	4.02	6.47	3.9	7	2.9	3.67	4.02
University	Qatar	Male	Employee	5.27	4.76	4.26	5.9	5.35	4.82	5.12	5.8	5.69
University	Qatar	Male	Employee	4.29	6.92	2.53	2.92	3.99	3.93	5.41	4.57	4.58
University	UAE	Female	Manager	5.15	4.05	4.26	3.61	7	4.58	2.9	4.48	4.02
University	Saudi Arabia	Female	Employee	7	6.97	1.89	5.93	4.96	6.45	5.87	2.4	6.39
University	Qatar	Male	Employee	5.85	5.65	2.9	3.62	4.36	4.02	4.22	5.56	6.5
University	Oman	Male	Employee	4.41	4.13	5.71	4.53	5.02	3.84	4.98	3.31	4.08
University	Oman	Male	Employee	6.24	5.56	5.74	5.46	3.18	4.22	6.73	4.87	2.56
University	UAE	Male	Employee	4.31	5.97	5.31	3.64	3.63	3.66	5.88	5.13	6.01
University	Qatar	Male	Employee	2.35	5.55	3.64	4.93	6.24	4.95	4.48	6.43	3.98
University	Saudi Arabia	Male	Employee	3.59	2.92	4.74	3.2	4.01	6.75	3.73	3.23	5.75
University	Oman	Male	Employee	2.56	3.93	4.8	4.08	3.54	5.19	2.22	1.18	2.44
University	Qatar	Male	Employee	4.38	4.5	3.41	5.18	5.44	4.5	3.94	5.02	5.87
University	Qatar	Male	Manager	4.82	4.71	6.6	2.89	6.22	4.45	4.55	6.96	3.35
University	UAE	Male	Manager	6.81	5.54	5.85	5.33	5.66	2.92	3.62	6.29	5.68
University	Oman	Male	Employee	5.19	5.01	4.53	4.78	6	5.86	4.64	5.05	4.82
University	Oman	Female	Employee	4.54	3.2	4.83	5.46	3.89	4.71	4.89	4.21	3.66
University	Saudi Arabia	Female	Employee	5.8	5.26	5.05	5.07	3.09	4.58	4.53	5.77	4.31
University	Oman	Female	Employee	2.15	5.53	2.35	6.44	6.6	7	4.02	3.63	5.62
University	Saudi Arabia	Male	Manager	5.08	5.47	4.5	4.95	4.41	5.16	5	5.37	4.93
University	Oman	Female	Manager	5.73	6.1	3.98	4.28	4.5	3.9	5.33	5.41	5.5
University	UAE	Male	Employee	3.03	5.8	3.6	4.95	6.39	4.29	3.49	6.07	7
University	Oman	Male	Manager	6.17	5.35	4.46	5.45	5.47	6.18	6.49	7	2.92
University	Saudi Arabia	Female	Employee	5.21	4.72	6.96	4.86	5.35	4.94	4.68	5.27	6.74
University	Saudi Arabia	Male	Manager	4.3	2.81	5.57	4.85	7	3.07	4.82	4.19	4.93
University	UAE	Female	Employee	5.56	5.32	4.11	3.96	4.03	5.9	5.65	4.77	3.72
University	Oman	Female	Employee	7	5.05	5.49	4	5.91	4	5.08	2.68	3.2
University	Oman	Male	Employee	5.02	5.13	6.48	3.12	4.87	7	5.94	3.97	4.57
University	UAE	Female	Employee	5.1	3.27	5.91	6.9	5.12	6.1	5.14	4.31	5.91
University	Oman	Female	Manager	4.25	3.5	4.87	3.31	6.63	4.26	4.07	4.17	4.65
University	Oman	Male	Employee	3.78	6.06	4.02	3.97	5.41	6.34	5.23	4.98	6.61
University	Saudi Arabia	Male	Employee	5.8	4.75	5.64	3.94	5.45	4.88	3.43	3.81	3.06
University	Oman	Female	Manager	3.77	5.62	5.27	5.87	6.09	5.82	4.93	6.15	4.79
University	Oman	Male	Employee	4.89	4.83	5.87	4.45	4.36	5.38	4.76	4.8	3.3
University	UAE	Female	Employee	4.23	4.84	5.56	6.3	3.79	3.78	4.55	4.79	5.24
University	UAE	Female	Employee	5.37	5.93	6.06	3.99	3.55	4.03	4.65	4.41	5.86
University	Qatar	Male	Employee	5.2	4.18	4.16	5.13	2.44	6.04	2.54	4.99	4.3
University	Saudi Arabia	Male	Employee	6.05	4.92	6.38	3.8	7	4.4	4.14	5.79	1.67
University	Oman	Male	Employee	4.19	4.25	5.04	7	3.48	4.32	4.91	3.76	5.04
University	Oman	Male	Employee	4.48	4.28	7	3.37	4.53	3.65	4.99	4.01	5.32
University	Qatar	Male	Employee	3.63	4.43	3.97	5.17	4.47	5.31	3.57	4.44	5.29
University	Oman	Male	Manager	4.27	5.07	6.88	5.56	5.17	7	6.32	3.18	6.28
University	Saudi Arabia	Female	Manager	5.25	4.23	5.04	5.3	5.78	3.52	3.76	3.82	3.51
University	Qatar	Male	Manager	5.71	6.31	4.02	4.58	5.83	4.83	5.96	4.23	5.62
University	Saudi Arabia	Female	Employee	3.69	3.73	4.22	4.64	4.1	6.49	5.31	5.85	6.23
University	Qatar	Female	Employee	5.84	4.58	4.42	4.85	4.6	4.7	4.02	5.12	2.67
University	Qatar	Female	Manager	6.43	4.27	5.31	4.62	5.14	5.34	6.93	5.03	5.18
